# Supplementary material for: Fluorescent Zn(II)-Based Metal-Organic Framework: Interaction with Organic Solvents and CO2 and Methane Capture
Source: Molecules. 2022 Jun 15;27(12):3845. doi: 10.3390/molecules27123845 (PMC9228242; doi:10.3390/molecules27123845)
Supplement: Supplementary file 1 [file molecules-27-03845-s001.zip]

Archive with 1 entries (1 files):
- molecules-1741971-supplementary.pdf
